# Supplementary material for: Whole Genome Sequencing Revealed Mutations in Two Independent Genes as the Underlying Cause of Retinal Degeneration in an Ashkenazi Jewish Pedigree
Source: Genes (Basel). 2017 Aug 24;8(9):210. doi: 10.3390/genes8090210 (PMC5615344; doi:10.3390/genes8090210)
Supplement: Supplementary file 1 [file genes-08-00210-s001.zip]

Archive with 3 entries (3 files):
- Figure S1_New.tif
- Table S1_Primers_New.docx
- Table S2_List of Variants_New.docx
